# Supplementary material for: Analysis of Clinically Symptomatic Patients to Differentiate Inflammatory Breast Cancer from Mastitis in Asian Women
Source: Life (Basel). 2024 Dec 24;15(1):5. doi: 10.3390/life15010005 (PMC11766986; doi:10.3390/life15010005)
Supplement: Supplementary file 1 [file life-15-00005-s001.zip]

Archive with 1 entries (1 files):
- life-3319691-supplementary.pdf
